# Supplementary material for: Temporal order of RNase IIIb and loss-of-function mutations during development determines phenotype in pleuropulmonary blastoma / DICER1 syndrome: a unique variant of the two-hit tumor suppression model
Source: F1000Res. 2018 Jan 12;4:214. Originally published 2015 Jul 10. [Version 2] doi: 10.12688/f1000research.6746.2 (PMC4712775; doi:10.12688/f1000research.6746.2)
Supplement: Patient information dataset — Excel file with deidentified raw data for patient ages at diagnosis and numbers of disease foci, and statistical analyses 48. [file f1000research-4-14447-s0000.tgz]

Archive with 1 entries (1 files):
- f9450b70-55b2-4e57-a7b7-8537d1c10a8e_F1000_Genotype_Rawdata.xlsx
