# Supplementary material for: Temporal order of RNase IIIb and loss-of-function mutations during development determines phenotype in pleuropulmonary blastoma / DICER1 syndrome: a unique variant of the two-hit tumor suppression model
Source: F1000Res. 2018 Jan 12;4:214. Originally published 2015 Jul 10. [Version 2] doi: 10.12688/f1000research.6746.2 (PMC4712775; doi:10.12688/f1000research.6746.2)
Supplement: Patient information dataset — Excel file with deidentified raw data for patient ages at diagnosis and numbers of disease foci, and statistical analyses 48. [file f1000research-4-14447-s0000.tgz › f9450b70-55b2-4e57-a7b7-8537d1c10a8e_F1000_Genotype_Rawdata.xlsx]

## Sheet: Raw data age, outcome, followup
Raw data for statistical analyses
Germline DICER1 mutation group								Mosaic LOF DICER1 mutation group							Tumor specific DICER1 mutation group							Mosaic RNAse IIIb DICER1 mutation group
Number of disease foci	Status deceased = 0 alive = 1	Age at DICER1 Syndrome Dx (mo)	Outcome: (in mo. from ppb dx).	Total months of life of follow/up				Number of disease foci	Status deceased = 0 alive = 1	Age at DICER1 Syndrome Dx (mo)	Outcome: (in mo. from ppb dx).	Total months of life of follow/up			Number of disease foci	Status deceased = 0 alive = 1	Age at DICER1 Syndrome Dx (mo)	Outcome: (in mo. from ppb dx).	Total months of life of follow/up			Number of disease foci	Status deceased = 0 alive = 1	Age at DICER1 Syndrome Dx (mo)	Outcome: (in mo. from ppb dx).	Total months of life of follow/up
1	0	63.8158	12.4013	76.2171				1	1	24.4408	77	101.441			1	1	34.3092	3	37.3092			14	1	14.6053	81.3487	95.9539
1	1	30.3289	343.191	373.52				2	0	28.6842	32	60.6842			1	1	29	130	159			13	1	0.164474	132	132.164
1	1	53.7171	312.895	366.612				2	1	25	13	38			1	1	27.5	96	123.5			23	1	11	54.2434	65.2434
1	1	27.9605	126.711	154.671				1	0	46.0526	22	68.0526			1	1	31.6447	105	136.645			10	1	5.92105	72	77.9211
1	0	22.5329	84.6053	107.138				2	1	11.5132	34	45.5132			1	0	27.3355	25	52.3355			24	1	15	216	231
1	1	36.3158	161.612	197.928											1	1	42.3684	11	53.3684
1	1	34.6711	103.98	138.651											1	0	32.4013	30	62.4013
1	1	28.6513	163.684	192.336											1	1	34.5066	51	85.5066
1	0	43.75	12.6645	56.4145											1	1	36.7763	36	72.7763
1	1	26.5461	183.52	210.066											1	1	49	5	54
1	1	48.0592	162.434	210.493											1	1	23.9145	60.0658	83.9803
1	1	40.5592	78.5526	119.112											1	1	139.243	65	204.243
1	0	43.75	32.9605	76.7105
1	1	1.67763	52.8947	54.5724
1	1	36.0526	68.4211	104.474
1	0	38.0263	19.9671	57.9934
1	1	50	18.8158	68.8158
1	1	20.0329	76.8421	96.875
1	1	40.2961	114.243	154.539
1	0	50.1316	17.1382	67.2697
1	1	83.1579	67.0724	150.23
1	1	46.7434	25.9211	72.6645
1	1	25.1316	46.6447	71.7763
1	1	6.84211	54.1447	60.9868
1	1	26.2829	46.4474	72.7303
1	1	31.2829	63.2895	94.5724
1	1	4.17763	41.6447	45.8224
1	0	34.9671	24.4408	59.4079
1	1	49.7368	8.35526	58.0921
1	0	37.6645	22.4013	60.0658
1	1	37.2368	41.1184	78.3553
1	1	38.2895	17.6645	55.9539
1	1	34.5724	1.51316	36.0855
1	1	32.5658	29.2434	61.8092
1	1	36.3487	9.86842	46.2171
1	0	37.8618	21.3158	59.1776
1	1	33.0921	9.93421	43.0263
1	1	57	70	127
1	1	47.1711	5.19737	52.3684
1	1	22.0066	0.888158	22.8947
1	1	37.4013	3.65132	41.0526
1	1	3.35526	15	18.3553
1	1	39	5	44
2	1	24.8355	224.539	249.375
2	1	27.4013	359.145	386.546
2	1	0.0328947	213.553	213.586
2	1	2.40132	155.099	157.5
2	0	47.8289	13.0592	60.8882
2	1	15.3289	149.474	164.803
2	1	53.8816	114.178	168.059
2	1	4.96711	85.2961	90.2632
2	1	26.4803	89.4737	115.954
2	1	18.8158	91.6447	110.461
2	1	48.75	90.5592	139.309
2	1	0.394737	30	30.3947
2	1	26.0197	65.1316	91.1513
2	1	3.02632	44.4737	47.5
2	1	39.3092	116.48	155.789
2	1	48.0592	29.5066	77.5658
2	1	43.6842	209.934	253.618
2	1	18.1579	6.51316	24.6711
2	1	22.1053	13.3553	35.4605
2	1	47.8289	61	108.829
2	1	13.125	14.5724	27.6974
2	1	173.454	9.96711	183.421
2	1	6.71053	1.31579	8.02632
2	1	49.0132	181.382	230.395
2	1	12.8618	25.7237	38.5855
2	1	39.2434	81.7434	120.987
2	1	42.4013	1.77632	44.1776
2	1	36	78	114
3	1	15.1974	279.013	294.211
3	1	32.8618	260.724	293.586
3	1	3.61842	134.605	138.224
3	1	60.3289	95.2632	155.592
3	1	15.0329	3.02632	18.0592
3	1	2.86184	73.2237	76.0855
3	1	20.6908	51.8421	72.5329
3	1	18.8158	55.2303	74.0461
3	1	116.382	47.4671	163.849
3	1	41.0526	43.5197	84.5724
3	1	9.24342	3.58553	12.8289
3	1	7	14	21
3	1	226.941	1	227.941
4	1	40.4276	132.599	173.026
4	1	14.0132	88.4868	102.5
4	1	39.7368	103.125	142.862
4	1	42.7961	180.066	222.862
5	1	69.8026	107.007	176.809
6	1	0.0657895	79.2763	79.3421

## Sheet: Statistical Analyses
	Table S10. Additional statistical analyses
	Outcome	Germline LOF (N=90)		Mosaic LOF (N=5)		Mosaic RNase IIIb (N=5)		Tumor two-hit (N=12)		Groups with significantly different medians
		Mean ± SD	Median (range)	Mean ± SD	Median (range)	Mean ± SD	Median (range)	Mean ± SD	Median (range)
	Age at DICER1 syndrome diagnosis	36 ± 32	35	27 ± 12	25	9 ± 6	11	42 ± 31	33	Germline vs. RNaseIIIb (p=0.0482)
			(0 – 227)		(12 - 46)		(0 - 15)		(24 - 139)	Two-hit vs. RNaseIIIb (p=0.0089)
	total # disease foci	1.8 ± 1.0	2	1.6 ± 0.5	2	16.8 ± 6.3	14	1.0 ± 0.0	1	Germline vs. RNaseIIIb (p=0.0006)
										Germline vs. Two-hit (p=0.0072)
			(1.0 - 6.0)		(1.0 - 2.0)		(10.0 - 24.0)		(1.0 - 1.0)	Mosaic LOF vs. RNaseIIIb (p=0.0471)
										Mosaic LOF vs. Two-hit (p=0.0243)
										Two-hit vs. RNaseIIIb (p=0.0006)
	Outcome	Germline LOF (N=90)		Mosaic LOF (N=5)		Mosaic RNase IIIb (N=5)		Tumor two-hit (N=12)		Groups with significantly different median times
		Median time	95% CI	Median time	95% CI	Median time	95% CI	Median time	95% CI
	Age at diagnosis	36	28 - 28	25	12 - + ∞	15	6 - + ∞	32	27 - 42	Germline vs. RNaseIIIb (p=0.0060) Two-hit vs. RNaseIIIb (p=0.0006)
	Outcome	Mosaic RNase IIIb (N=5)		All others (N=107)		Groups significantly different
		Mean ± SD	Median (range)	Mean ± SD	Median (range)
	Age at DICER1 syndrome diagnosis	9 ± 6	11 (0 – 15)	36 ± 31	34 (0 – 227)	p=0.0050
	total # disease foci	16.8 ± 6.3	14	1.73 ± 0.99	1	p<0.0001
			(10.0 - 24.0)		(1.0 - 6.0)
	Outcome	Mosaic RNase IIIb (N=5)		All others (N=107)		Groups significantly different
		Median time	95% CI	Median time	95% CI
	Age at DICER1 syndrome diagnosis	15	6 - + ∞	35	29 - 37	p=0.0002
	Outcome	Mosaic RNase IIIb (N=5)		Germline and Mosaic LOF (N=95)		Groups significantly different
		Mean ± SD	Median (range)	Mean ± SD	Median (range)
	Age at DICER1 syndrome diagnosis	9 ± 6	11 (0 – 15)	35 ± 31	35 (0 – 227)	p=0.0075
	total # disease foci	16.8 ± 6.3	14	1.82 ± 1.01	2	p=0.0001
			(10.0 - 24.0)		(1.0 - 6.0)
	Outcome	Mosaic RNase IIIb (N=5)		Germline and Mosaic LOF (N=95)		Groups significantly different
		Median time	95% CI	Median time	95% CI
	Age at DICER1 syndrome diagnosis	15	6 - + ∞	35	28 - 38	p=0.0008
