# Supplementary material for: Temporal order of RNase IIIb and loss-of-function mutations during development determines phenotype in pleuropulmonary blastoma / DICER1 syndrome: a unique variant of the two-hit tumor suppression model
Source: F1000Res. 2018 Jan 12;4:214. Originally published 2015 Jul 10. [Version 2] doi: 10.12688/f1000research.6746.2 (PMC4712775; doi:10.12688/f1000research.6746.2)
Supplement: Supplementary file 2 [file f1000research-4-14447-s0001.tgz]

Archive with 1 entries (1 files):
- 6b7e04a3-b9b0-4eb6-ada7-498ed862d842.docx
